# Supplementary material for: Multiple Hybridization Events Punctuate the Evolutionary Trajectory of Malassezia furfur
Source: mBio. 2022 Apr 11;13(2):e03853-21. doi: 10.1128/mbio.03853-21 (PMC9040865; doi:10.1128/mbio.03853-21)
Supplement: TABLE S3 [file mbio.03853-21-st003.xlsx]

## Sheet: SupplementaryTable3
Supplementary Table 5. Cell measurements with light microscopy after 72h at 33ºC incubation on mDixon medium.																																								Supplementary Table 3. Cell measurements with light microscopy after 72h at 33ºC incubation on mDixon medium.
CBS 1878				CBS 4171				CBS 4172				CBS 7969				CBS 9365				CBS 5101				CBS 4162				CBS6000				CBS6001				CBS6093				CBS7019				CBS 14139 - JLPK13				CBS 8735
#	length	width	L/W	#	length	width	L/W	#	length	width	L/W	#	length	width	L/W	#	length	width	L/W	#	length	width	L/W	#	length	width	L/W	#	length	width	L/W	#	length	width	L/W	#	length	width	L/W	#	length	width	L/W	#	length	width	L/W	#	length
1	4.48846	2.04643	2.19331	1	5.10385	2.69951	1.89066	1	5.37585	2.86091	1.87907	1	4.55281	2.63866	1.72543	1	5.17193	2.8044	1.84422	1	4.57888	2.46922	1.85438	1	4.41203	2.20975	1.99662	1	4.02784	1.75384	2.29658	1	5.03792	2.84793	1.76898	1	4.64629	2.01498	2.30587	1	4.98925	2.51513	1.98369	1	3.06597	2.48588	1.23335	1	2.29389
2	4.71974	2.44129	1.9333	2	4.97322	2.42923	2.04725	2	5.0691	2.32029	2.18468	2	5.40615	2.88271	1.87537	2	5.51473	2.53513	2.17532	2	4.22219	2.12777	1.98432	2	5.33634	2.66655	2.00121	2	4.23467	2.28829	1.85059	2	4.54591	2.4942	1.82259	2	4.16881	1.50828	2.76395	2	4.39434	2.4348	1.80481	2	2.81767	2.24024	1.25775	2	2.99605
3	3.75481	1.87734	2.00007	3	4.51681	2.63086	1.71686	3	5.96047	2.13923	2.78626	3	5.21137	2.81532	1.85108	3	4.79878	1.76869	2.71318	3	4.78084	2.26233	2.11324	3	4.58821	2.19703	2.08836	3	3.98521	2.2809	1.74721	3	4.33019	2.20051	1.96781	3	3.90866	1.98427	1.96982	3	4.29355	2.23822	1.91829	3	2.69054	1.9062	1.41146	3	3.41428
4	3.46218	1.79945	1.92403	4	5.40845	2.87581	1.88067	4	5.5751	2.7826	2.00356	4	5.52273	2.55253	2.16363	4	5.34111	2.67266	1.99842	4	4.12667	1.80131	2.29093	4	4.11407	2.43312	1.69086	4	4.0804	2.03451	2.00559	4	4.63495	2.42063	1.91477	4	5.25135	2.93825	1.78724	4	4.39796	2.29565	1.91578	4	2.60468	2.52519	1.03148	4	3.27852
5	3.61575	1.95535	1.84916	5	5.17537	2.80752	1.8434	5	4.98253	2.65239	1.87851	5	4.04922	2.04046	1.98446	5	4.11928	1.85381	2.22207	5	4.64513	2.60097	1.78592	5	5.44977	2.51568	2.16632	5	3.90283	1.97238	1.97875	5	4.36364	2.40154	1.81702	5	5.07235	2.6481	1.91547	5	4.15491	2.11052	1.96867	5	2.31728	1.98855	1.16531	5	2.49193
6	4.40973	2.20765	1.99748	6	5.52503	2.54563	2.1704	6	4.63591	2.26968	2.04254	6	3.60597	1.93299	1.86548	6	4.15392	2.12489	1.95488	6	3.69006	2.05411	1.79643	6	5.12633	2.64847	1.93558	6	4.15418	2.6916	1.54339	6	4.84386	2.48388	1.95012	6	4.54351	2.22825	2.03905	6	4.10517	2.12016	1.93626	6	3.16385	2.55124	1.24012	6	2.60722
7	4.42932	2.16609	2.04485	7	4.80908	1.77919	2.70296	7	4.9707	2.62903	1.8907	7	4.19336	2.13581	1.96335	7	4.37555	2.14419	2.04065	7	4.01777	1.89409	2.12121	7	4.37499	2.18579	2.00156	7	4.88171	2.19801	2.22097	7	4.22565	2.44639	1.7273	7	3.42862	1.84066	1.86271	7	4.21563	2.38999	1.76387	7	3.27557	2.23722	1.46413	7	2.31982
8	4.48138	1.83985	2.43573	8	5.3385	2.66872	2.0004	8	5.25491	2.77	1.89708	8	4.37064	2.14715	2.03555	8	4.91881	2.48158	1.98213	8	4.36131	2.23147	1.95446	8	4.9944	2.36884	2.10837	8	4.2466	2.22377	1.90964	8	4.20962	2.41691	1.74174	8	5.05197	2.80865	1.79872	8	4.45394	2.47461	1.79985	8	2.4388	2.15199	1.13328	8	3.15155
9	3.63421	1.88366	1.92934	9	5.15221	2.36045	2.18272	9	5.39775	2.79564	1.93077	9	4.52397	2.37514	1.90472	9	5.73326	2.18423	2.62485	9	4.12958	1.86431	2.21507	9	4.12742	1.86214	2.2165	9	4.38253	2.20567	1.98694	9	4.5321	2.48532	1.82355	9	5.05591	2.4026	2.10435	9	3.95766	2.0464	1.93396	9	3.26939	2.30918	1.41582	9	3.27233
10	5.09569	2.76583	1.84237	10	5.0333	2.63749	1.90837	10	6.0523	2.88481	2.09799	10	5.76665	2.18809	2.63548	10	4.09154	1.97668	2.06991	10	4.68425	2.07105	2.26177	10	3.96393	1.62175	2.44423	10	4.01347	1.79945	2.23039	10	4.35406	2.20557	1.97412	10	4.50101	2.39735	1.87749	10	4.71732	2.29827	2.05255	10	2.53397	2.23425	1.13415	10	2.58661
11	4.2222	1.97878	2.13374	11	4.70947	3.01076	1.56422	11	5.53849	2.51758	2.19993	11	4.09954	1.99408	2.05586	11	5.12094	2.06839	2.47581	11	3.77127	1.78121	2.11725	11	3.87217	1.88611	2.05299	11	4.71958	2.66056	1.77391	11	4.11337	2.17348	1.89253	11	4.74882	2.44814	1.93977	11	4.41039	2.31851	1.90225	11	2.49847	2.09021	1.19532	11	2.84522
12	4.50082	1.8938	2.37661	12	3.86987	1.88401	2.05406	12	6.143	3.07189	1.99975	12	4.61411	2.39151	1.92937	12	4.14535	1.9845	2.08887	12	4.01322	2.03266	1.97437	12	4.77171	2.46226	1.93794	12	4.4164	2.41756	1.8268	12	4.69691	2.43823	1.92636	12	4.50306	2.10851	2.13567	12	4.33831	2.18225	1.988	12	2.34314	2.28042	1.0275	12	2.6081
13	3.63584	2.05412	1.77002	13	4.77387	2.46443	1.93711	13	5.11961	2.34555	2.18269	13	4.20949	2.27994	1.84632	13	4.59579	1.90707	2.40987	13	3.56997	1.92519	1.85434	13	4.19728	2.26277	1.85493	13	4.3238	2.44055	1.77165	13	3.9341	2.12397	1.85224	13	4.98681	2.49123	2.00175	13	3.97672	2.29841	1.7302	13	2.36258	2.14633	1.10075	13	3.05405
14	4.47968	1.87364	2.39089	14	5.1017	2.33519	2.1847	14	5.0007	2.62259	1.90678	14	5.26485	2.5899	2.03284	14	4.18468	2.25017	1.85971	14	4.15736	2.12801	1.95363	14	5.03632	2.71289	1.85644	14	3.9478	2.23196	1.76875	14	4.13485	2.25111	1.83681	14	5.19012	2.36472	2.19482	14	4.3642	2.15927	2.02115	14	2.66925	2.2124	1.2065	14	2.36541
15	4.25404	2.08774	2.03763	15	5.95451	2.92197	2.03784	15	4.91537	3.11466	1.57814	15	3.72416	1.8466	2.01677	15	4.2144	2.27698	1.85087	15	4.37294	2.14025	2.04319	15	4.52951	2.05606	2.203	15	4.24303	2.29242	1.8509	15	4.40032	2.44172	1.80214	15	5.24021	2.43296	2.15384	15	4.37335	2.30059	1.90097	15	2.89985	2.44336	1.18683	15	3.62847
16	4.00527	1.95842	2.04516	16	5.64607	2.36086	2.39153	16	5.73093	2.64953	2.163	16	5.22785	2.69954	1.93657	16	5.22541	2.57898	2.02615	16	4.9162	2.47764	1.98423	16	4.63963	1.92721	2.40743	16	4.48092	2.6793	1.67242	16	4.04614	2.1185	1.90991	16	3.78361	1.6811	2.25068	16	4.40433	2.21632	1.98722	16	2.96517	2.17216	1.36508	16	2.6789
17	4.22219	1.79662	2.35007	17	5.99307	2.15413	2.78213	17	4.94062	2.41433	2.04638	17	5.07448	2.72286	1.86366	17	4.88302	2.35857	2.07033	17	4.08381	2.05823	1.98414	17	4.99157	2.23456	2.2338	17	3.95228	2.20051	1.79608	17	4.13447	2.42535	1.70469	17	4.22063	1.98802	2.12303	17	4.02184	2.12061	1.89655	17	3.66261	2.46862	1.48366	17	2.65695
18	4.96271	2.07964	2.38633	18	5.3692	2.6787	2.0044	18	4.49367	2.35334	1.90949	18	4.56767	2.06603	2.21084	18	5.03504	2.71194	1.85662	18	4.58591	2.19493	2.08931	18	5.20271	2.49325	2.08672	18	3.89246	1.903	2.04543	18	4.21921	2.32602	1.81392	18	4.73517	2.27257	2.08362	18	4.57035	2.49572	1.83128	18	2.45892	2.30132	1.06848	18	2.90239
19	3.68941	1.8938	1.94815	19	4.65669	2.6058	1.78705	19	5.93655	2.28419	2.59898	19	6.0826	2.90661	2.09268	19	4.53428	2.06217	2.19879	19	4.11623	2.43529	1.69024	19	5.73295	2.18239	2.62692	19	4.29322	2.41817	1.7754	19	4.52263	2.35119	1.92355	19	5.3053	2.9015	1.82847	19	3.95421	2.15206	1.83741	19	2.46698	3.34578	0.737342	19	2.95287
20	4.59314	1.88375	2.4383	20	4.52627	2.36824	1.91124	20	5.5138	2.24881	2.45187	20	6.2116	3.09459	2.00725	20	3.7399	1.80287	2.07442	20	4.41276	2.10613	2.0952	20	5.3102	2.14701	2.4733	20	4.15572	2.09177	1.9867	20	4.49733	2.59497	1.7331	20	4.64433	2.30763	2.0126	20	4.14718	2.16363	1.91677	20	3.4778	3.26984	1.0636	20	3.65031
21	4.66832	1.81995	2.56508	21	5.73065	2.18029	2.62839	21	5.74395	2.39136	2.40196	21	4.68621	1.69292	2.76812	21	4.27931	2.02297	2.11535	21	3.97507	2.26635	1.75395	21	5.77439	2.40409	2.4019	21	3.60261	1.80131	1.99999	21	4.09286	2.22003	1.8436	21	5.09117	2.41426	2.10879	21	4.30771	2.25351	1.91155	21	3.18823	2.3749	1.34247	21	2.46146
22	3.9517	1.91816	2.06016	22	5.3079	2.14491	2.47465	22	4.60473	1.91021	2.41058	22	4.87811	2.36153	2.06565	22	4.09283	1.91438	2.13794	22	4.10184	1.98718	2.06416	22	4.64297	2.5988	1.78658	22	4.15571	2.03347	2.04365	22	4.75586	2.57329	1.84816	22	5.39315	2.50246	2.15514	22	3.95728	2.05781	1.92306	22	2.66307	2.6632	0.999951	22	2.46952
23	4.37917	1.83841	2.38204	23	5.77655	2.40626	2.40063	23	5.19517	2.33636	2.22361	23	3.74104	1.81289	2.06358	23	5.50932	2.22745	2.47337	23	5.12438	2.07151	2.47374	23	3.69236	2.05621	1.79572	23	4.05084	2.00105	2.02436	23	4.56186	2.27681	2.00362	23	4.6778	2.61849	1.78645	23	4.61902	2.1662	2.13232	23	3.25957	3.0856	1.05638	23	3.4655
24	4.38687	2.17872	2.0135	24	5.44747	2.51358	2.16721	24	5.17227	2.48052	2.08515	24	4.28731	2.04037	2.10124	24	3.76783	1.77809	2.11903	24	4.14879	1.98762	2.08732	24	4.02007	1.89619	2.12007	24	3.90733	1.88531	2.07251	24	4.47327	2.43541	1.83676	24	4.49707	2.53664	1.77285	24	4.14449	2.1551	1.9231	24	3.0158	2.27193	1.32742	24	3.19077
25	4.16182	2.33844	1.77974	25	5.12849	2.65064	1.93481	25	5.4901	2.77046	1.98165	25	4.08792	1.91734	2.13208	25	4.00978	2.02954	1.97571	25	3.8957	1.94908	1.99874	25	4.57672	2.46705	1.85514	25	3.95228	2.14495	1.8426	25	4.28083	1.92544	2.2233	25	5.09198	2.58688	1.96839	25	4.24499	2.32004	1.8297	25	2.58446	2.31081	1.11842	25	2.57248
26	4.6841	1.83381	2.55429	26	4.37715	2.18796	2.00057	26	4.22256	2.08762	2.02267	26	5.51732	2.24485	2.45776	26	5.10041	2.69639	1.89157	26	4.73584	2.05785	2.30136	26	4.22449	2.12987	1.98345	26	4.41107	2.21592	1.99063	26	4.17888	2.27097	1.84013	26	4.2281	2.42751	1.74174	26	4.27189	2.39735	1.78192	26	2.85338	2.45757	1.16106	26	3.34627
27	3.98148	2.03036	1.96097	27	4.77663	2.54849	1.8743	27	4.69171	2.76955	1.69403	27	4.94404	2.09048	2.36502	27	4.86876	2.33415	2.08588	27	4.61641	2.38461	1.93592	27	5.15005	2.35828	2.18382	27	4.22969	2.24265	1.88602	27	4.53745	2.18441	2.0772	27	4.22793	2.09875	2.0145	27	3.61792	1.89556	1.90862	27	2.61274	2.3015	1.13523	27	2.90981
28	3.43536	1.74901	1.96417	28	4.43001	2.16578	2.04546	28	4.36683	2.63109	1.6597	28	4.86385	2.33711	2.08114	28	6.0746	2.88921	2.10252	28	4.21179	2.27304	1.85293	28	5.0356	2.63959	1.90772	28	4.65019	2.5999	1.7886	28	4.42221	2.2158	1.99576	28	5.24388	2.70606	1.93783	28	3.8451	1.96154	1.96025	28	3.32843	2.6693	1.24693	28	3.00116
29	3.95438	1.79192	2.20679	29	4.7648	2.52513	1.88695	29	5.72552	2.34185	2.44487	29	5.33667	2.58182	2.06702	29	5.56765	2.52936	2.20121	29	5.22885	2.5821	2.02504	29	4.70731	3.00859	1.56463	29	4.05292	2.18224	1.85723	29	4.50566	2.31393	1.94719	29	4.81342	2.20539	2.18257	29	3.91874	1.84142	2.12811	29	3.01568	2.57211	1.17245	29	2.70838
30	5.13651	2.55241	2.01242	30	5.04901	2.6661	1.89378	30	4.87544	2.06778	2.35781	30	5.17365	2.51731	2.05523	30	6.17821	3.09073	1.99895	30	3.72646	1.8397	2.02558	30	5.09954	2.33302	2.18581	30	4.23243	2.22749	1.90009	30	4.30486	2.23246	1.9283	30	4.49076	2.09611	2.14243	30	4.39439	2.16008	2.03436	30	2.61306	2.27868	1.14674	30	3.2323
31	3.80318	1.96595	1.93453	31	5.19185	2.69174	1.92881	31	5.50657	2.67792	2.05629	31	4.63503	1.93201	2.39907	31	5.44287	2.66298	2.0439	31	4.29939	2.73244	1.57346	31	4.9185	2.47974	1.98347	31	4.043	1.95412	2.06897	31	4.5197	2.31799	1.94984	31	3.77131	1.6687	2.26003	31	4.49413	2.11052	2.1294	31	3.12957	2.33657	1.33939	31	2.66594
32	4.47449	1.89714	2.35855	32	5.44631	2.6661	2.0428	32	5.09589	2.63574	1.93338	32	4.14649	1.99452	2.07894	32	5.29723	2.5709	2.06046	32	4.77045	2.57756	1.85076	32	4.08165	2.05606	1.98518	32	4.40272	2.44862	1.79804	32	4.50566	2.31776	1.94397	32	4.15651	1.49588	2.77864	32	3.84092	2.08531	1.8419	32	3.22876	2.19372	1.47182	32	3.0388
33	4.25803	1.77416	2.40002	33	5.30067	2.57402	2.0593	33	6.16041	3.02587	2.03591	33	3.9317	1.95688	2.00917	33	5.17856	2.51435	2.0596	33	4.9921	2.36674	2.10927	33	3.46448	1.80155	1.92306	33	4.15928	2.28182	1.82279	33	4.53954	2.61749	1.73431	33	5.22791	2.42056	2.1598	33	4.05132	2.21449	1.82946	33	2.94662	2.22191	1.32617	33	2.96381
34	3.78426	2.0715	1.82682	34	5.17595	2.51041	2.06179	34	5.61347	2.34596	2.39282	34	5.99077	2.16103	2.77218	34	4.64639	2.5953	1.79031	34	4.23232	2.17963	1.94176	34	3.61359	1.95318	1.85011	34	4.02627	2.24266	1.79531	34	4.33032	2.34481	1.84677	34	4.53121	2.21585	2.04491	34	3.92864	1.85608	2.11663	34	3.03999	2.08745	1.45632	34	3.2311
35	3.74784	2.12082	1.76716	35	4.63733	1.92511	2.40886	35	3.83727	1.86911	2.05299	35	5.3669	2.6856	1.9984	35	4.52283	2.36512	1.91231	35	4.25486	2.118	2.00891	35	4.41506	2.10823	2.0942	35	3.56731	1.98305	1.7989	35	4.16364	2.20154	1.89124	35	5.03967	2.79625	1.8023	35	4.81528	2.57687	1.86866	35	2.90691	2.1652	1.34256	35	3.33097
36	3.98521	1.67003	2.38631	36	4.98927	2.23246	2.23487	36	4.97977	2.56833	1.93891	36	4.84508	1.78699	2.71131	36	3.8854	1.93858	2.00425	36	4.60609	1.91757	2.40204	36	3.97291	2.26418	1.75468	36	4.3609	1.88559	2.31275	36	4.30423	2.16742	1.98588	36	5.293	2.8891	1.83206	36	4.51343	2.29543	1.96627	36	3.24152	2.52868	1.2819	36	3.01822
37	4.4461	1.83381	2.42451	37	5.20487	2.49542	2.08577	37	5.65221	2.77	2.04051	37	5.3362	2.67562	1.99438	37	4.73845	2.06179	2.29823	37	4.19498	2.26067	1.85563	37	4.4484	1.83591	2.42299	37	4.09117	2.42145	1.68956	37	4.4316	2.09755	2.11275	37	4.73652	2.43574	1.9446	37	4.0779	2.08162	1.959	37	2.46613	1.92343	1.28215	37	2.6156
38	3.96609	1.62392	2.44229	38	5.5227	2.78536	1.98276	38	4.74726	2.12745	2.23143	38	4.9522	2.48544	1.99248	38	4.60611	2.37411	1.94014	38	5.03848	2.71506	1.85575	38	4.23016	2.17746	1.94271	38	3.94957	2.13075	1.85361	38	4.43218	2.44789	1.81061	38	4.48871	2.38495	1.8821	38	4.37096	2.27567	1.92073	38	3.007	2.40108	1.25235	38	3.11727
39	4.11079	1.91155	2.1505	39	4.54136	2.02355	2.24425	39	5.14335	2.49551	2.06104	39	4.60379	1.92447	2.39223	39	5.40501	2.87269	1.88151	39	4.53167	2.05823	2.20173	39	4.11309	1.91365	2.14935	39	4.23019	2.46921	1.71318	39	4.80067	2.27681	2.10851	39	5.04361	2.3902	2.11012	39	4.51905	2.31528	1.95184	39	2.74435	2.33637	1.17462	39	3.21646
40	4.01775	1.94908	2.06136	40	6.0849	2.89971	2.09845	40	5.82948	2.6308	2.21586	40	4.23098	2.26847	1.86512	40	4.97583	2.43317	2.045	40	4.82155	2.48603	1.93946	40	4.02005	1.95118	2.06032	40	4.0964	2.03347	2.01448	40	4.64897	2.65064	1.75391	40	3.89636	1.97187	1.97597	40	4.41802	2.27824	1.93922	40	2.9648	2.19499	1.35072	40	2.68746
41	3.77117	1.95488	1.92911	41	5.57109	2.53248	2.19986	41	5.08543	3.00992	1.68956	41	4.69269	2.6136	1.79549	41	4.50651	2.62036	1.71981	41	4.14271	2.26635	1.82792	41	4.52857	2.37034	1.91052	41	4.14301	2.09177	1.98062	41	4.90944	2.69532	1.82147	41	4.20833	1.97562	2.13013	41	4.31578	2.25951	1.91005	41	3.21359	2.55122	1.25963	41	3.31281
42	5.10635	2.00444	2.54752	42	6.1756	3.08679	2.00066	42	4.62409	2.5909	1.78474	42	5.60709	2.54028	2.20728	42	4.64677	1.682	2.76264	42	4.64793	2.03347	2.28571	42	3.68725	1.89163	1.94924	42	3.97989	2.3849	1.66879	42	3.90252	2.23311	1.74757	42	5.07887	2.40186	2.11456	42	4.38944	2.29543	1.91226	42	3.64732	2.47661	1.47271	42	3.1206
43	4.03653	2.03307	1.98543	43	5.86208	2.6457	2.2157	43	4.34455	2.17306	1.99928	43	5.16038	2.07931	2.48178	43	3.71616	1.8292	2.03158	43	4.65021	1.68512	2.75957	43	4.59544	1.88585	2.4368	43	3.75452	2.20352	1.70388	43	4.29579	2.22309	1.93235	43	4.63203	2.29523	2.01811	43	4.26887	2.16342	1.97321	43	3.05376	2.29522	1.33049	43	3.21652
44	4.56239	2.29258	1.99007	44	4.87953	2.90602	1.67911	44	4.83355	2.31531	2.08764	44	4.73354	2.06475	2.29256	44	5.19446	2.69568	1.92695	44	4.88041	2.35463	2.07268	44	4.67062	1.82205	2.56339	44	4.23502	2.33021	1.81744	44	4.34928	1.71723	2.53273	44	5.23905	2.92585	1.79061	44	4.1699	2.36447	1.76357	44	2.33183	2.02621	1.15084	44	3.36127
45	4.08369	1.70274	2.3983	45	4.25516	2.10252	2.02384	45	5.30975	2.80341	1.89403	45	5.48231	2.6739	2.0503	45	4.62703	1.91461	2.41669	45	3.74334	1.80599	2.07274	45	3.954	1.92026	2.0591	45	4.1226	2.13307	1.9327	45	5.16802	2.63506	1.96125	45	4.72287	2.26017	2.08961	45	4.40272	2.29978	1.91441	45	2.97889	2.42398	1.22893	45	3.24406
46	4.58741	1.98263	2.31379	46	4.48581	2.66565	1.68282	46	4.72271	2.73476	1.72692	46	4.12728	1.87121	2.20568	46	4.9046	2.07956	2.35848	46	4.28961	2.03347	2.1095	46	5.29851	2.57185	2.06019	46	4.43284	1.86658	2.37484	46	4.30574	2.42125	1.77832	46	4.63399	2.00258	2.31401	46	4.34329	2.0572	2.11126	46	2.92211	2.15718	1.3546	46	2.46867
47	4.60651	1.92889	2.38816	47	4.39943	2.64599	1.66268	47	5.14277	2.79262	1.84156	47	4.72025	2.07885	2.2706	47	4.67395	2.06055	2.2683	47	4.09022	1.91044	2.14098	47	4.25716	2.1201	2.008	47	4.2931	2.67252	1.60639	47	4.58347	2.21592	2.06842	47	5.17782	2.35232	2.20116	47	4.47488	2.26616	1.97465	47	2.99862	2.52698	1.18664	47	3.00954
48	3.93104	2.24494	1.75107	48	5.51962	2.23795	2.46637	48	4.77648	1.76429	2.70731	48	3.76897	1.78811	2.1078	48	3.57258	1.92913	1.85191	48	4.68141	2.35373	1.98893	48	4.36361	2.23357	1.95365	48	3.83665	1.95258	1.96491	48	4.19013	2.26232	1.85213	48	4.97451	2.47883	2.0068	48	4.75566	2.55825	1.85895	48	2.70584	2.00918	1.34674	48	2.59356
49	4.35768	2.15958	2.01784	49	4.90804	2.08268	2.35659	49	5.5444	2.77262	1.9997	49	5.10155	2.70641	1.88499	49	5.99568	2.15807	2.77826	49	5.00673	1.97559	2.5343	49	5.17379	2.50824	2.06271	49	4.37421	2.32834	1.87868	49	4.1345	2.15043	1.92264	49	3.41632	1.82826	1.86862	49	4.47771	2.28015	1.96377	49	2.85752	2.00118	1.42792	49	2.52524
50	5.05439	2.47773	2.03993	50	4.86615	2.33021	2.08829	50	5.41487	2.49868	2.16709	50	5.00922	2.43703	2.05547	50	5.36576	2.67558	2.00546	50	4.657	1.89381	2.45907	50	4.60393	1.9154	2.40364	50	3.93128	2.00371	1.962	50	4.24064	2.24471	1.88917	50	5.06005	2.6357	1.91981	50	4.334	2.22312	1.94951	50	2.6204	2.30399	1.13733	50	3.62945
average	4.24174	2.00268	2.13278	average	5.10886	2.48495	2.07657	average	5.1812	2.52232	2.07534	average	4.80475	2.29243	2.11437	average	4.78497	2.28188	2.11589	average	4.39066	2.1556	2.05345	average	4.56212	2.21492	2.07482	average	4.15219	2.19873	1.90403	average	4.41294	2.33069	1.90182	average	4.68141	2.31572	2.04407	average	4.29048	2.22793	1.92955	average	2.88245	2.35014	1.23606	average	2.9496
STD	0.439461	0.229524	0.239978	STD	0.51349	0.298666	0.262671	STD	0.520821	0.313801	0.258917	STD	0.643462	0.35016	0.247427	STD	0.64231	0.351128	0.248881	STD	0.405956	0.25451	0.223916	STD	0.558396	0.296659	0.230256	STD	0.255918	0.240726	0.178997	STD	0.265826	0.197736	0.143375	STD	0.505049	0.353224	0.212869	STD	0.269579	0.164065	0.0960356	STD	0.341326	0.292921	0.149001	STD	0.36906
min	3.43536	1.62392	1.75107	min	3.86987	1.77919	1.56422	min	3.83727	1.76429	1.57814	min	3.60597	1.69292	1.72543	min	3.57258	1.682	1.71981	min	3.56997	1.68512	1.57346	min	3.46448	1.62175	1.56463	min	3.56731	1.75384	1.54339	min	3.90252	1.71723	1.70469	min	3.41632	1.49588	1.74174	min	3.61792	1.84142	1.7302	min	2.31728	1.9062	0.737342	min	2.29389
max	5.13651	2.76583	2.56508	max	6.1756	3.08679	2.78213	max	6.16041	3.11466	2.78626	max	6.2116	3.09459	2.77218	max	6.17821	3.09073	2.77826	max	5.22885	2.73244	2.75957	max	5.77439	3.00859	2.62692	max	4.88171	2.6916	2.37484	max	5.16802	2.84793	2.53273	max	5.39315	2.93825	2.77864	max	4.98925	2.57687	2.13232	max	3.66261	3.34578	1.48366	max	3.65031
[truncated: 38 more columns]
